# Supplementary material for: The effectiveness of a motivational enhancement smartphone application promoting lifestyle improvement for brain health: A randomized controlled trial
Source: PLoS One. 2022 Jun 30;17(6):e0267806. doi: 10.1371/journal.pone.0267806 (PMC9246229; doi:10.1371/journal.pone.0267806)
Supplement: S1 Dataset — (XLSX) [file pone.0267806.s001.xlsx]

## Sheet: DATA
Subject number	Group 1 = control group 2 = Experimental group	Sex	Age	Education year	K-MMSE score	Geriatric Depression Scale	Korean Big five inventory - personality score					[Table 2] Acitivity change				[Table 3] Motivation change				[Figure 2] Activity completion days recorded on daily diaries
												Physciacal activity		Cognitive Activity	Dietary activity	Situational Motivation Scale (SIMS) change				Cognitive activitiy			Physical activity			Healthy diet activity
							Openness	Agreeableness	Consciousness	Neuroticism	Etraversion	Moderate MET chenge	Vigrous MET Change	Cognitive Activity Score change	MIND Diet Score change	Intrinsic motivation	Identified regulation	External regulation	Amotivation	Week 1	Week 4	Week 8	Week 1	Week 4	Week 8	Week 1	Week 4	Week 8
1	2	F	65	12	28	3	4	9	4	2	6	-36	720	3	2	-7	-1	-1	3	7	7	7	4	6	4	7	7	4
2	2	F	72	6	27	5	5	9	10	5	7	-700	0	1	3	-3	0	-1	-5	7	7	7	7	7	7	6	7	7
3	2	M	80	16	29	0	8	8	8	4	8	-1920	0	-7	2	2	5	3	-2	7			4			7
4	1	F	75	10	27	1	8	8	7	5	8	-1440	0	5	4	2	-2	0	3	7	7	7	7	7	7	7	7	3
5	1	F	70	9	21	1	7	9	8	4	10	-1760	960	-2	3	3	0	4	9	7	7	7	6	7	7	7	7	7
6	2	M	74	9	21	0	2	10	10	2	6	1080	0	6	-4	1	0	-1	-6
7	1	F	68	6	25	5	6	9	10	6	9	6000	0	12	10	0	0	-3	0	7	7	7	7	7	6	7	7	6
8	1	M	77	15	27	7	4	7	9	6	5	-920	-1440	-6	1	5	2	1	-4	7	7	7	7	7	7	7	7	7
9	2	F	80	11	25	2	7	10	10	2	6	-120	0	0	1	2	0	-1	-2	6	7	2	1	1		6	7
10	2	M	78	16	30	11	3	7	7	8	5	1080	0	3	3	3	2	-2	0	7	7		7	7		7	7
11	2	F	72	15	29	0	5	9	10	3	5	-2200	0	-2	1	-1	0	-2	1	7	7		7	7		7	7
12	1	M	75	12	30	1	6	8	8	6	7	-240	0	19	2	4	0	-1	1	7	7	7	7	7	7	7	7	7
13	2	F	73	9	29	1	8	7	6	6	5	200	0	10	4	-3	3	-3	2	7	5		4	3		7	5
14	2	F	83	6	27	1	5	10	7	3	6	380	0	-1	1	7	1	3	-2	6	7	7				6	5	7
15	2	F	73	6	24	7	6	7	6	8	5	1000	0	8	1	-6	0	-3	0	7	7		7	7		7	7
16	2	M	81	9	27	3	6	6	8	8	4	4760	960	5	3	-2	-1	-2	6	7	7		7	7		7	7
17	1	F	66	9	27	7	2	7	10	9	9	280	0	2	3	2	0	-1	1	7			6			7
18	2	F	75	6	27	1	6	10	10	4	10	-9240	-3360	-6	-1	0	0	0	0
19	1	F	60	9	26	3	9	10	8	6	6	600	0	-7	0	-2	0	-1	-6	6	7		5	7		6	7
20	1	M	63	16	28	0	6	9	10	4	7	1560	-12720	9	-2	-3	0	1	-1	7			7			7
21	1	F	68	9	29	0	6	8	9	2	5	9840	0	3	1	3	0	2	-1	7	7	5	7	7	5	7	7	1
22	1	F	69	6	28	2	7	8	7	3	8	-680	-2880	-1	0	-1	-5	-3	4	7	4		5	3		6	2
23	2	M	79	12	26	2	7	9	8	5	5	-440	-960	-1	3	-3	-2	-2	4
24	2	F	79	6	28	6	8	7	8	6	7	-1240	0	-1	2	1	-1	-1	-2	4	7	4	6	7	1	6	7	2
25	2	F	78	6	25	2	3	10	10	2	9	0	0	-3	0	6	1	1	-3	7			7			7
26	2	M	80	12	29	1	8	8	9	4	7	-600	0	6	-1	3	0	3	-5	7	5		7	5		7	5
27	2	F	76	6	23	3	6	9	9	6	6	-1720	0	-2	1	-2	0	-3	6
28	1	M	76	18	27	2	6	7	9	4	9	-920	0	0	1	2	-1	-1	4
29	1	F	76	16	29	0	10	7	9	3	8	-680	-240	10	-3	-3	-7	-9	-4	7	7		6	7		7	7
30	1	M	72	14	27	2	6	6	9	6	7	1760	1440	6	4	1	2	-3	0	7	7	7	7	7	7	7	7	7
31	1	F	76	14	26	2	6	8	6	4	6	-720	0	1	0	2	2	3	1
32	2	M	82	15	26	1	7	9	6	6	9	-1400	-1120	-3	1	1	-2	-8	0	7	7		7	7		7	7
33	1	M	67	18	28	0	9	9	10	6	8	760	0	2	3	-4	0	0	1	7	7	7	7	7	7	7	7	7
34	1	M	72	7	29	2	8	7	8	5	7	-960	0	6	1	-2	0	2	0
35	1	F	77	6	25	1	5	8	10	7	6	4600	0	4	0	6	0	2	0	7	7	5	6	5	2	7	7	4
36	2	F	85	10	28	8	4	8	7	5	4	-1280	0	8	0	-2	0	0	1	7	7	4	7	5	1	7	7	4
37	1	F	67	9	28	6	7	8	9	4	8	3080	0	17	3	0	0	0	-1	7	4	6	7	4	6	7	4	6
38	1	F	60	14	29	3	6	10	10	5	6	1200	0	2	5	1	0	0	0	6	7	7	5	5	7	5	7	7
39	2	F	72	12	23	3	6	7	7	5	5	0	0	0	0	0	2	0	0	4	7	4	4		4	4	7	4
40	1	F	59	19	28	6	6	8	9	6	9	-4560	-1760	2	3	1	0	7	0	6	7	7	6	6	7	6	7	7
